# Supplementary material for: An Adult Brain Atlas Reveals Broad Neuroanatomical Changes in Independently Evolved Populations of Mexican Cavefish
Source: Front Neuroanat. 2019 Oct 4;13:88. doi: 10.3389/fnana.2019.00088 (PMC6788135; doi:10.3389/fnana.2019.00088)
Supplement: Supplementary file 14 [file Table_2.XLSX]

## Sheet: Table 2
TABLE 2. Raw Data of neuroanatomical loci
Population	Individual	Sex	Optic Tectum (mm^3)	Paraventricular Grey Zone of Optic Tectum (mm^3)	Telencephalon (mm^3)	Thalamus (mm^3)	Posterior Thalamic Nucleus (mm^3)	Anterior Thalamic Nucleus (mm^3)	Lateral Prethalamus (mm^3)	Ventromedial Thalamic Nucleus Medial Prethalmus (mm^3)	Intermediate Thalamic Nucleus (mm^3)	Central Posterior Thalamic Nucleus (mm^3)	Habenula (mm^3)	Dorsal Habenular Nucleus (mm^3)	Ventral Habenular Nucleus (mm^3)	Habenula Commissure (mm^3)	Hypothalamus (mm^3)	Suprachiasmatic Nucleus (mm^3)	Lateral Hypothalamus (mm^3)	Dorsal Zone of the Periventricular Hypothalamus (mm^3)	Caudal Zone of the Periventricular Hypothalamus (mm^3)	Ventral Zone of the periventricular Hypothalamus (mm^3)	Paraventricular Organ (mm^3)	Preoptic Nucleus (mm^3)	Anterior Tuberculum (mm^3)	Posterior Tuberculum (mm^3)
Surface	1	Male	1.09	0.2235	0.7053	0.023	0.00159	0.000649	0.00185	0.00169	0.000368	0.0134	0.006	0.00224	0.00344	0.00032	0.1144	0.0003	0.00608	0.02469	0.00816	0.00752	0.002099	0.0213	0.03637	0.00785
Surface	2	Female	1.1998	0.20737	0.93731	0.0152	0.001175	0.000657	0.006416	0.00096	0.000421	0.003885	0.0082	0.004133	0.00391	0.00019	0.1299	0.004969	0.00395	0.03302	0.01525	0.00831	0.00112	0.02674	0.03096	0.00556
Pachon	1	Female	0.86	0.2325	2.955	0.0285	0.003185	0.00212	0.0044	0.00235	0.000865	0.0112	0.0175	0.01032	0.00686	0.000361	0.3882	0.00556	0.0205	0.08499	0.05893	0.03087	0.00449	0.07312	0.08477	0.025
Pachon	2	Male	0.7175	0.193888	1.5	0.0279	0.002765	0.004035	0.00572	0.00195	0.0006355	0.009449	0.0117	0.00649	0.00498	0.0002555	N/A	N/A	0.0125	0.0573	0.0296	0.0175	N/A	N/A	N/A	N/A
Tinaja	1	Male	0.2333	0.09418	0.89392	0.0141	0.00222	0.0020951	0.003933	0.002464	0.0007315	0.00147668	0.0091	0.002823	0.005919	0.000313	0.1128	0.003003	0.005463	0.024614	0.01482	0.006912	0.001924	0.025177	0.025167	0.0057235
Tinaja	2	Female	0.364	0.1352	1.166	0.0177	0.00245	0.000942	0.00205	0.00267	0.000676	0.005207	0.0115	0.004375	0.006585	0.000554	0.1936	0.0045	0.012711	0.04035	0.01422	0.01869	0.003944	0.0331	0.04733	0.01874
Tinaja	3	Female	N/A	N/A	N/A	N/A	N/A	N/A	N/A	N/A	N/A	N/A	0.0157	0.00784	0.00769	0.000125	0.411	0.0115	0.0199	0.125	0.0506	0.026	0.00634	0.0637	0.082	0.026
Molino	1	Female	0.5258	0.127	1.172	0.0196	0.00223	0.003958	0.00453	0.001957	0.0004112	0.00465	0.01356	0.004923	0.00862	2.139e-05	0.3993	0.004412	0.00838	0.0469	0.01666	0.0146645	0.004413	0.02534	0.0412	0.0092
Molino	2	Male	0.4469	0.14922	2.8856	0.0263	0.002036	0.00547	0.00707355	0.00274	0.0009688	0.00585	0.0359	0.0165	0.0178	0.001565	0.4324	0.00848	0.0159	0.11774	0.0649	0.02386	0.005744	0.0809	0.0872	0.02745
